# Supplementary material for: Mechanosensitive extrusion of Enterovirus A71-infected cells from colonic organoids
Source: Nat Microbiol. 2023 Mar 13;8(4):629–39. doi: 10.1038/s41564-023-01339-5 (PMC10066035; doi:10.1038/s41564-023-01339-5)
Supplement: Source Data Fig. 1 — Statistical source data. [file 41564_2023_1339_MOESM3_ESM.xlsx]

## Sheet: 1B
Hours post-infection	G413 1/8/20				XL03 8/2/20				G413 11/16/21				XL03 2/18/22				Average
2.5	16000	16000	8000		44800	14900	28600		8160	9120	8000		7520	8160	8000		13333.3	29433.3	8426.67	7893.33
8	480000	480000	320000		130000	103000	166000		59200	33600	73600		192000	160000	130000		426667	133000	55466.7	160667
24	480000	800000	320000		592000	229000	377000		83200	96000	89600		92800	171000	115000		533333	399333	89600	126267
48	160000	640000	2400000		2080000	869000	2400000		56000	115000	92800		14100	6560	9760		1.06667e+06	1783000	87933.3	10140
