# Supplementary material for: Mechanosensitive extrusion of Enterovirus A71-infected cells from colonic organoids
Source: Nat Microbiol. 2023 Mar 13;8(4):629–39. doi: 10.1038/s41564-023-01339-5 (PMC10066035; doi:10.1038/s41564-023-01339-5)
Supplement: Source Data Fig. 2 — Statistical source data. [file 41564_2023_1339_MOESM4_ESM.xlsx]

## Sheet: 2D All Organoids
	Infected Cells	Uninfected Cells
2/12/20 infection	33.33	0.3
8/2/20 infection	43.48	0.355
5/17/21 infection	39.39	1.51

## Sheet: 2D Individual Organoids
	Infected Cells	Noninfected Cells
2/12/20 infection	25	0.29
	67	0
	0	0.35
	0	0.75
	50	1.57
		0.12
		0.96
		0
2/12/20 infection		0.14
8/2/20 infection	50	0.212
	50	0
		0.879
	0	2.139
	100	0.325
		0
		0
	0	0.389
		0.22
8/2/20 infection	42.86	0
5/17/21 infection	0	1.22
	0	1.64
	0	3.23
	25	1.18
	50	1.56
	20	1.13
	0	1.24
	66.67	1.28
	50	1.46
	50	3.89
5/17/21 infection	71.43	1.16

## Sheet: 2E All Organoids
	All Cells	Extruding Cells	Non-extruding Cells
2/12/20 infection	0.256	22.222	0.172
8/2/20 infection	0.428	34.48	0.24
5/17/21 infection	0.854	18.31	0.53

## Sheet: 2E Individual Organoids
	All Cells	Extruding Cells	Non-extruding Cells
2/12/20 infection	0.581	33.333	0.438
	0		0
	0.518	50	0.174
	0.746	0	0.752
	0	0	0
	0.121	0	0.121
	0	0	0
	0		0
2/12/20 infection	0.281	50	0.141
8/2/20 infection	1.05	71.43	0.53
	0.484	100	0.24
	0	0	0
	0.532	0	0.54
	0.162	33.33	0
	0		0
	0		0
	0.388	0	0.39
	0	0	0
8/2/20 infection	0.796	100	0.46
5/17/21 infection	0.407	0	0.41
	0.298	0	0.3
	1.064	0	1.1
	0.932	16.67	0.71
	1.533	33.33	0.78
	1.852	25	1.5
	0.31	0	0.31
	1.261	40	0.43
	0.363	11.11	0.18
	1.099	12.5	0.57
5/17/21 infection	1.983	55.56	0.58

## Sheet: Paired t test of 2D All Orgs
Table Analyzed	2D All Organoids
Column B	Uninfected Cells
vs.	vs.
Column A	Infected Cells
Paired t test
P value	0.0058
P value summary	**
Significantly different (P < 0.05)?	Yes
One- or two-tailed P value?	Two-tailed
t, df	t=13.04, df=2
Number of pairs	3
How big is the difference?
Mean of differences (B - A)	-38.01
SD of differences	5.049
SEM of differences	2.915
95% confidence interval	-50.55 to -25.47
R squared (partial eta squared)	0.9884
How effective was the pairing?
Correlation coefficient (r)	0.1513
P value (one tailed)	0.4517
P value summary	ns
Was the pairing significantly effective?	No

## Sheet: RM One-Way ANOVA of 2E All Orgs
Table Analyzed	2E All organoids
Repeated measures ANOVA summary
Assume sphericity?	Yes
F	24.75
P value	0.0056
P value summary	**
Statistically significant (P < 0.05)?	Yes
R squared	0.9252
Was the matching effective?
F	0.918
P value	0.4698
P value summary	ns
Is there significant matching (P < 0.05)?	No
R squared	0.03318
ANOVA table	SS	DF	MS	F (DFn, DFd)	P value
Treatment (between columns)	1209	2	604.7	F (2, 4) = 24.75	P=0.0056
Individual (between rows)	44.86	2	22.43	F (2, 4) = 0.9180	P=0.4698
Residual (random)	97.74	4	24.44
Total	1352	8
Data summary
Number of treatments (columns)	3
Number of subjects (rows)	3
Number of missing values	0
Number of families	1
Number of comparisons per family	3
Alpha	0.05
Tukey's multiple comparisons test	Mean Diff.	95.00% CI of diff.	Below threshold?	Summary	Adjusted P Value
All Cells vs. Extruding Cells	-24.49	-38.88 to -10.11	Yes	**	0.0082	A-B
All Cells vs. Non-extruding Cells	0.1987	-14.19 to 14.58	No	ns	0.9987	A-C
Extruding Cells vs. Non-extruding Cells	24.69	10.31 to 39.07	Yes	**	0.008	B-C
Test details	Mean 1	Mean 2	Mean Diff.	SE of diff.	n1	n2	q	DF
All Cells vs. Extruding Cells	0.5127	25	-24.49	4.036	3	3	8.581	4
All Cells vs. Non-extruding Cells	0.5127	0.314	0.1987	4.036	3	3	0.06961	4
Extruding Cells vs. Non-extruding Cells	25	0.314	24.69	4.036	3	3	8.651	4
