# Supplementary material for: Mechanosensitive extrusion of Enterovirus A71-infected cells from colonic organoids
Source: Nat Microbiol. 2023 Mar 13;8(4):629–39. doi: 10.1038/s41564-023-01339-5 (PMC10066035; doi:10.1038/s41564-023-01339-5)
Supplement: Source Data Fig. 3 — Statistical source data. [file 41564_2023_1339_MOESM5_ESM.xlsx]

## Sheet: 3F All Organoids
	Infected Cells	Uninfected Cells
8/2/20 infection	20	48
5/17/21 infection	30.77	60.34
10/11/21 infection	7.69	27.27

## Sheet: 3F Individual Organoids
	Infected Cells	Uninfected Cells
8/2/20 infection	20	100
	0
		40
		12.5
	0	100
		100
		0
8/2/20 infection	33.333
5/17/21 infection		100
		91
		0
	100	80
	0	50
	0	67
		25
	50	33
	100	75
	0	14
5/17/21 infection	20	50
10/11/21 infection	0
	0	50
	0	0
	0	100
	0	0
	0	0
		40
	25	0
	20	33
	0	0
10/11/21 infection	0

## Sheet: Paired t test of extruding...
Paired t test of Extruding cells, % apoptotic, sum of all organoids, 2/12/20 rem
Table Analyzed	3F All Organoids
Column B	Uninfected Cells
vs.	vs.
Column A	Infected Cells
Paired t test
P value	0.0142
P value summary	*
Significantly different (P < 0.05)?	Yes
One- or two-tailed P value?	Two-tailed
t, df	t=8.291, df=2
Number of pairs	3
How big is the difference?
Mean of differences (B - A)	25.72
SD of differences	5.372
SEM of differences	3.102
95% confidence interval	12.37 to 39.06
R squared (partial eta squared)	0.9717
How effective was the pairing?
Correlation coefficient (r)	0.9943
P value (one tailed)	0.034
P value summary	*
Was the pairing significantly effective?	Yes
