# Supplementary material for: Mechanosensitive extrusion of Enterovirus A71-infected cells from colonic organoids
Source: Nat Microbiol. 2023 Mar 13;8(4):629–39. doi: 10.1038/s41564-023-01339-5 (PMC10066035; doi:10.1038/s41564-023-01339-5)
Supplement: Source Data Fig. 4 — Statistical source data. [file 41564_2023_1339_MOESM6_ESM.xlsx]

## Sheet: 4F All Organoids
	DMSO	Blebbistatin	Z-VAD-FMK	GsMTx4
21.5.24 Infection	74.1	34.8	68.8	30.6
21.8.23 Infection	50	29.2	25	10.5
21.10.4 Infection	73.3	39.2	59.4	21.2

## Sheet: 4F Individual Organoids
	DMSO	Blebbistatin	Z-VAD-FMK	GsMTx4
21.5.24 Infection	0	0	67	100
	50	50
	57	0	50	0
		50	100	0
		100	80	100
	92		0	44
	100		50	0
	80	0		100
	50	20		0
	100	50		0
			100	0
			100	0
	50
	100
	67
	100
	67
21.5.24 Infection	100
21.8.23 Infection	60	100	0	0
	33	0	100	0
	100	0	0	0
	25	0	75
	75	0	0	33
	50	0	50	50
	56	0	0	0
	0	100	33	0
	40	100	0	0
	43	0	67	0
		0	10	0
		0	0
		50
21.8.23 Infection		33
21.10.4 Infection	60	36	100	0
	57	0	67	0
	75	0	0	0
	67		100	0
	100	50	60	67
	100	45	56
	100	100	75	50
	75	67	100
	100	0	0	0
	69	33	50	33
				0
21.10.4 Infection				100

## Sheet: 4G
DMSO	Blebbistatin	Z-VAD-FMK	GsMTx4
86000	42000	62000	76000
64000	26000	74000	72000
32000	28000	52000	40000

## Sheet: RM one-way ANOVA 4F All Orgs
Table Analyzed	4F All Organoids
Repeated measures ANOVA summary
Assume sphericity?	Yes
F	16.12
P value	0.0028
P value summary	**
Statistically significant (P < 0.05)?	Yes
R squared	0.8896
Was the matching effective?
F	8.819
P value	0.0164
P value summary	*
Is there significant matching (P < 0.05)?	Yes
R squared	0.2449
ANOVA table	SS	DF	MS	F (DFn, DFd)	P value
Treatment (between columns)	3460	3	1153	F (3, 6) = 16.12	P=0.0028
Individual (between rows)	1262	2	630.8	F (2, 6) = 8.819	P=0.0164
Residual (random)	429.1	6	71.52
Total	5150	11
Data summary
Number of treatments (columns)	4
Number of subjects (rows)	3
Number of missing values	0
Number of families	1
Number of comparisons per family	3
Alpha	0.05
Dunnett's multiple comparisons test	Mean Diff.	95.00% CI of diff.	Below threshold?	Summary	Adjusted P Value	A-?
DMSO vs. Blebbistatin	31.4	9.998 to 52.80	Yes	**	0.0096	B	Blebbistatin
DMSO vs. Z-VAD-FMK	14.73	-6.669 to 36.14	No	ns	0.1713	C	Z-VAD-FMK
DMSO vs. GsMTx4	45.03	23.63 to 66.44	Yes	**	0.0015	D	GsMTx4
Test details	Mean 1	Mean 2	Mean Diff.	SE of diff.	n1	n2	q	DF
DMSO vs. Blebbistatin	65.8	34.4	31.4	6.905	3	3	4.547	6
DMSO vs. Z-VAD-FMK	65.8	51.07	14.73	6.905	3	3	2.134	6
DMSO vs. GsMTx4	65.8	20.77	45.03	6.905	3	3	6.522	6

## Sheet: RM one-way ANOVA 4G
Table Analyzed	4G
Repeated measures ANOVA summary
Assume sphericity?	Yes
F	4.508
P value	0.0557
P value summary	ns
Statistically significant (P < 0.05)?	No
R squared	0.6927
Was the matching effective?
F	5.807
P value	0.0395
P value summary	*
Is there significant matching (P < 0.05)?	Yes
R squared	0.373
ANOVA table	SS	DF	MS	F (DFn, DFd)	P value
Treatment (between columns)	2033000000	3	677666667	F (3, 6) = 4.508	P=0.0557
Individual (between rows)	1746000000	2	873000000	F (2, 6) = 5.807	P=0.0395
Residual (random)	902000000	6	150333333
Total	4681000000	11
Data summary
Number of treatments (columns)	4
Number of subjects (rows)	3
Number of missing values	0
Number of families	1
Number of comparisons per family	3
Alpha	0.05
Dunnett's multiple comparisons test	Mean Diff.	95.00% CI of diff.	Below threshold?	Summary	Adjusted P Value	A-?
DMSO vs. Blebbistatin	28667	-2362 to 59695	No	ns	0.0671	B	Blebbistatin
DMSO vs. Z-VAD-FMK	-2000	-33028 to 29028	No	ns	0.9938	C	Z-VAD-FMK
DMSO vs. GsMTx4	-2000	-33028 to 29028	No	ns	0.9938	D	GsMTx4
Test details	Mean 1	Mean 2	Mean Diff.	SE of diff.	n1	n2	q	DF
DMSO vs. Blebbistatin	60667	32000	28667	10011	3	3	2.863	6
DMSO vs. Z-VAD-FMK	60667	62667	-2000	10011	3	3	0.1998	6
DMSO vs. GsMTx4	60667	62667	-2000	10011	3	3	0.1998	6
