# Supplementary material for: Mechanosensitive extrusion of Enterovirus A71-infected cells from colonic organoids
Source: Nat Microbiol. 2023 Mar 13;8(4):629–39. doi: 10.1038/s41564-023-01339-5 (PMC10066035; doi:10.1038/s41564-023-01339-5)
Supplement: Source Data Fig. 5 — Statistical source data. [file 41564_2023_1339_MOESM7_ESM.xlsx]

## Sheet: 5B
Whole Well	Cells + Sup	Sup	Cells	Cells + Sup (Spike-in)	Sup (Spike-in)	Cells (Spike-in)
46400	47200	7920	17100	2480000	3280000	15600
128000	24000	8080	57100	5680000	5840000	33500
112000	5040	3360	118	1840000	3040000	1300

## Sheet: RM one-way ANOVA of 5B
Table Analyzed	5B
Repeated measures ANOVA summary
Assume sphericity?	Yes
F	12.35
P value	0.0002
P value summary	***
Statistically significant (P < 0.05)?	Yes
R squared	0.8606
Was the matching effective?
F	2.46
P value	0.1273
P value summary	ns
Is there significant matching (P < 0.05)?	No
R squared	0.05406
ANOVA table	SS	DF	MS	F (DFn, DFd)	P value
Treatment (between columns)	58188239263559	6	9698039877260	F (6, 12) = 12.35	P=0.0002
Individual (between rows)	3864126487440	2	1932063243720	F (2, 12) = 2.460	P=0.1273
Residual (random)	9424884606376	12	785407050531
Total	71477250357375	20
Data summary
Number of treatments (columns)	7
Number of subjects (rows)	3
Number of missing values	0
Number of families	1
Number of comparisons per family	3
Alpha	0.05
Holm-Šídák's multiple comparisons test	Mean Diff.	Below threshold?	Summary	Adjusted P Value
Cells + Sup vs. Cells + Sup (Spike-in)	-3307920	Yes	**	0.0013	B-E
Sup vs. Sup (Spike-in)	-4046880	Yes	***	0.0004	C-F
Cells vs. Cells (Spike-in)	7973	No	ns	0.9914	D-G
Test details	Mean 1	Mean 2	Mean Diff.	SE of diff.	n1	n2	t	DF
Cells + Sup vs. Cells + Sup (Spike-in)	25413	3333333	-3307920	723605	3	3	4.571	12
Sup vs. Sup (Spike-in)	6453	4053333	-4046880	723605	3	3	5.593	12
Cells vs. Cells (Spike-in)	24773	16800	7973	723605	3	3	0.01102	12

## Sheet: 5C
Extruded Cells	Media
197000	64000
193000	27200
163000	20400

## Sheet: Ratio paired t test of 5C
Table Analyzed	5C
Column B	Media
vs.	vs.
Column A	Extruded Cells
Ratio paired t test
P value	0.0291
P value summary	*
Significantly different (P < 0.05)?	Yes
One- or two-tailed P value?	Two-tailed
t, df	t=5.733, df=2
Number of pairs	3
How big is the difference?
Geometric mean of ratios (B / A)	0.1789
SD of log(ratios)	0.2258
SEM of log(ratios)	0.1303
95% confidence interval	0.04919 to 0.6510
R squared (partial eta squared)	0.9426
How effective was the pairing?
Correlation coefficient (r)	0.7622
P value (one tailed)	0.2241
P value summary	ns
Was the pairing significantly effective?	No

## Sheet: 5D
Hours post-collection	Extruded Cells			Cell-free Virus
1	52.8686	133.346	86.3521	67.9558	76.2431	62.9834
2	52.8686	140.983	105.737	114.365	106.077	72.9282
3	33.3072	135.109	56.8044	69.6133	109.392	92.8177
4	86.3521	115.724	54.8071	112.707	76.2431	81.2155
16	12.9234	103.975	31.31	79.558	53.0387	38.1215
24	9.98629	37.1843	19.5614	26.5193	24.8619	11.6022
48	1.36871	10.75	2.15586	6.62983	6.1326	2.98343

## Sheet: 5E
	Cells			Wash
1 h	4040	1400	2040	8	4	4
16 h	1320000	1200000	680000	50800	39200	44000

## Sheet: 5F
	Cells			Wash
2 h	5120	4200	10800	16	16	12
16 h	26400	11600	24800	760	4000	8400

## Sheet: 5I
	Vehicle			GsMTx4
Whole sample	660000	620000	520000	400000	540000	440000
Organoids	176000	124000	128000	100000	152000	80000
Cells	104000	184000	172000	48000	84000	84000
Media	15800	14000	16000	54000	46000	44000

## Sheet: Multiple Paired t tests of 5I
Table Analyzed	5I
Column A	Vehicle
vs.	vs.
Column B	GsMTx4
Test details
Test name	Ratio paired t test
Variance assumption	Individual variance for each group
Multiple comparisons	Set P value threshold
Method	Holm-Šídák method
Alpha	0.05
Number of tests performed	4
Number of rows omitted	0
Number of rows with incomplete data	0
	Below threshold?	P value	Mean of Log(Vehicle)	Mean of Log(GsMTx4)	Geometric mean of ratios	SEM of log(ratios)	t ratio	df	Adjusted P Value
Whole sample	No	0.147245	5.776	5.659	1.308	0.05053	2.309	2	0.272809
Organoids	No	0.370525	5.149	5.028	1.319	0.1051	1.146	2	0.370525
Cells	Yes	0.000759	5.172	4.843	2.134	0.009076	36.27	2	0.003034
Media	Yes	0.003403	4.183	4.68	0.3187	0.02904	17.1	2	0.010173
	P value	Mean of Log(Vehicle)	Mean of Log(GsMTx4)	Geometric mean of ratios	SEM of log(ratios)	t ratio	df	Adjusted P Value
Cells	0.000759	5.172	4.843	2.134	0.009076	36.27	2	0.003034
Media	0.003403	4.183	4.68	0.3187	0.02904	17.1	2	0.010173
