# Supplementary material for: Mechanosensitive extrusion of Enterovirus A71-infected cells from colonic organoids
Source: Nat Microbiol. 2023 Mar 13;8(4):629–39. doi: 10.1038/s41564-023-01339-5 (PMC10066035; doi:10.1038/s41564-023-01339-5)
Supplement: Source Data Extended Data Fig./Table 3 — Statistical source data. [file 41564_2023_1339_MOESM8_ESM.xlsx]

## Sheet: A All Organoids
5 Hours	7 Hours	9 Hours
0.025	0.149	0.047

## Sheet: A Individual Organoids
5 Hours	7 Hours	9 Hours
0	0.577	0.233
0	0.121	0
0.111	0	0
0	0	0
0	0.326	0
0.248	0.244	0
0	0	0.117
0	0	0
0	0	0.2
0	0	0

## Sheet: Supplementary Table 2
	Infected Cells	Noninfected cells
5h	2	8150
7h	11	7385
9h	3	6439

## Sheet: Contingency of Sup Table 2
Table Analyzed	Supplementary Table 2
P value and statistical significance
Test	Chi-square
Chi-square, df	9.086, 2
P value	0.0106
P value summary	*
One- or two-sided	NA
Statistically significant (P < 0.05)?	Yes
Data analyzed
Number of rows	3
Number of columns	2
