# Supplementary material for: Mechanosensitive extrusion of Enterovirus A71-infected cells from colonic organoids
Source: Nat Microbiol. 2023 Mar 13;8(4):629–39. doi: 10.1038/s41564-023-01339-5 (PMC10066035; doi:10.1038/s41564-023-01339-5)
Supplement: Source Data Extended Data Fig./Table 4 — Statistical source data. [file 41564_2023_1339_MOESM9_ESM.xlsx]

## Sheet: Sup 4B
Extruded Cells
3.08775
35.3836
4.47151
11.6392
17.7759
1.35001
1.20626
2.43469
5.61748
3.79956
5.6604
0.417865
5.06912
3.70792
3.48752
2.70369
8.49384
27.7249
1.37098
13.03
14.7994
3.96802
12.988
3.62011
3.34905
6.31245
8.12784
17.0267
10.9686
14.9891
2.85277
9.82298
2.5577
19.6278
7.81016
8.95471
18.1785
4.45738
0.417865
0.0001
0.0001
0.0001
0.0001
0.0001
0.0001
0.0001
0.0001
0.0001
0.0001
0.0001
0.0001
0.0001
0.0001
0.0001
0.0001
0.0001
0.0001
0.0001
0.0001
0.0001
0.0001
0.0001
0.0001
0.0001
0.0001
0.0001
0.0001
0.00293672
0.00291285
0.00235711
0.00121451
0.00293672
0.003445
0.00131721
0.00416605
0.00240457
0.00519247
0.00823633
0.00634124
0.00617725
0.0113141
0.00580995
0.00859873
0.00796178
0.00881017
0.0172665
0.0136488
0.0111963
0.0117469
0.0104607
0.0141893
0.0194718
0.0201281
0.0150538
0.0167421
0.00963119
0.00952873
0.0214968
0.00384558
0.0258998
0.0205571
0.0223925
0.0234938
0.0150855
0.0329033
0.00921292
0.0208034
0.0295828
0.00983086
0.0117683
0.00668988
0.0325709
0.0160664
0.0125273
0.0402151
0.0221409
0.0249436
0.0285586
0.0148161
0.0243277
0.0123933
0.0135627
0.0241329
0.0545209
0.0114258
0.0278456
0.0259623
0.0310648
0.0535746
0.0437594
0.066204
0.0283291
0.035828
0.0511829
0.0634455
0.0732846
0.0379356
0.0519643
0.0400431
0.0119009
0.0439182
0.026385
0.0523641
0.0573248
0.0419041
0.0196318
0.0301076
0.0308356
0.0780413
0.0205265
0.0567062
0.0539874
0.0925893
0.0815886
0.0834828
0.037549
0.0283786
0.0814273
0.0552902
0.0492143
0.0734181
0.0612848
0.0957779
0.0366423
0.0171517
0.0514551
0.0696656
0.04823
0.102873
0.0657603
0.060761
0.043656
0.0918667
0.0521767
0.0381149
0.086771
0.0947518
0.0458599
0.0712244
0.0660517
0.0534989
0.0192746
0.0538189
0.074127
0.0271647
0.12724
0.0219591
0.0712905
0.0828394
0.0265885
0.117469
0.10201
0.0592318
0.0212239
0.0604159
0.054173
0.027464
0.115068
0.0942843
0.0617725
0.142077
0.137341
0.0648854
0.0819945
0.0645179
0.12661
0.0639311
0.0796179
0.0270604
0.0801416
0.0516167
0.0870109
0.0695171
0.13699
0.171214
0.0612251
0.0477707
0.0887483
0.214189
0.0967866
0.0977128
0.0349094
0.0407456
0.101628
0.197556
0.119427
0.081737
0.081193
0.0917198
0.11131
0.0999494
0.0441065
0.121889
0.0832623
0.131692
0.0770135
0.0908873
0.123607
0.212539
0.0576543
0.0769313
0.195935
0.219292
0.159987
0.131123
0.065731
0.158259
0.0649778
0.149454
0.125743
0.0944204
0.059442
0.126855
0.20993
0.16619
0.12311
0.19141
0.272155
0.147417
0.12408
0.120418
0.130138
0.28249
0.0735372
0.178105
0.146029
0.275844
0.0705212
0.0769639
0.207425
0.102042
0.123916
0.160009
0.320385
0.256678
0.141543
0.178221
0.150296
0.115914
0.0336617
0.128227
0.222306
0.0902207
0.0922306
0.0852658
0.116496
0.299037
0.0923759
0.0773886
0.0920814
0.103688
0.0483123
0.176052
0.124524
0.184713
0.171031
0.116441
0.139265
0.186181
0.120769
0.0890228
0.155552
0.168923
0.10019
0.225717
0.109379
0.11788
0.17914
0.162404
0.39742
0.0611369
0.308393
0.205374
0.236568
0.0936108
0.132941
0.169586
0.242266
0.155584
0.25186
0.125882
0.165271
0.332689
0.130284
0.11652
0.0615991
0.201618
0.174457
0.282169
0.1121
0.182723
0.0874272
0.172422
0.106516
0.123711
0.229477
0.216928
0.0977702
0.262075
0.256146
0.147527
0.224448
0.2798
0.0734475
0.167468
0.218368
0.380956
0.0522428
0.212729
0.336977
0.235289
0.0734934
0.223457
0.134449
0.237972
0.311995
0.150247
0.381194
0.409147
0.19268
0.191014
0.212442
0.187719
0.170872
0.104452
0.350855
0.300955
0.386619
0.139372
0.20114
0.148574
0.182931
0.11841
0.154459
0.142163
0.265691
0.346106
0.133438
0.191528
0.151609
0.482484
0.151091
0.227587
0.243679
0.101092
0.130052
0.45165
0.33133
0.706515
0.156516
0.282643
0.127151
0.201123
0.463404
0.439708
0.241086
0.124594
0.600809
0.123759
0.30316
0.366498
0.201759
0.241005
0.227721
0.139847
0.19305
0.189922
0.321217
0.152995
0.261269
0.159983
0.156173
0.158202
0.212866
0.261246
0.335296
0.215142
0.291247
0.163915
0.200007
0.187249
0.275767
0.198958
0.188685
0.165115
0.429276
0.292015
0.240691
0.272085
0.262473
0.142123
0.159774
0.234124
0.190987
0.250796
0.410338
0.233623
0.254294
0.185341
0.210891
0.233098
0.19303
0.222297
0.237988
0.285796
0.516894
0.223529
0.21852
0.181046
0.445514
0.213776
0.181352
0.327764
0.266203
0.672924
0.215557
0.373581
0.273375
0.174123
0.397195
0.135553
0.345526
0.378536
0.215979
0.22656
0.301395
0.268488
0.238591
0.1676
0.299706
0.235074
0.332689
0.213327
0.486458
0.212414
0.212584
0.346445
0.230987
0.278184
0.148866
0.226066
0.224777
0.482076
0.210157
0.237898
0.446514
0.379822
0.25375
0.329814
0.284591
0.263464
0.279573
0.329309
0.292149
0.269665
0.307467
0.420335
0.26024
0.347714
0.351557
0.424371
0.43803
0.234407
0.277667
0.875796
0.272906
0.144003
0.231287
0.234308
0.397155
0.399137
0.154932
0.415476
0.329995
0.238648
0.399462
0.320393
0.371621
0.340846
0.362862
0.639442
0.33631
0.256832
0.255915
0.369276
0.282743
0.459533
0.216106
0.29892
0.333816
0.317805
0.330838
0.236313
0.315576
0.424305
1.15124
0.481749
0.364086
0.475908
0.493755
0.544782
0.481676
0.379556
0.348155
0.361515
0.3774
0.320195
0.529382
0.422423
0.332998
0.585699
0.155111
0.361349
0.205043
0.303259
0.347313
0.18626
0.272763
0.65263
0.361959
0.371772
0.698367
0.256871
0.41005
0.326361
0.339317
0.422049
0.403166
0.651069
0.498264
0.453643
0.663144
0.414338
0.429434
0.356205
0.599831
0.280464
0.370365
0.873936
0.584445
0.504282
0.563623
0.356926
0.73316
0.409903
0.305793
0.583423
0.328424
0.912601
0.346723
0.742642
0.440522
0.164961
0.348098
0.561408
0.481795
0.460646
1.83049
0.364771
0.455264
0.438322
0.908999
0.32946
0.381604
0.349976
0.384844
0.464207
0.376573
0.406458
0.657575
0.646835
0.475878
0.454971
0.308111
0.490531
0.339978
0.397873
0.323237
0.412787
0.465989
0.414572
0.423976
0.444664
1.13396
0.343104
0.504452
0.41953
0.500181
0.330879
0.227513
0.515574
0.623885
0.443941
0.588154
0.487824
0.504642
0.513819
0.47675
0.320266
0.375527
0.473517
0.448675
0.475612
0.484277
0.656377
0.450906
0.48585
0.591485
1.14994
0.722418
0.858954
0.266933
0.490786
0.594032
0.623733
0.567339
0.565937
0.48119
0.38785
0.528062
0.451993
0.412022
0.609984
0.713933
0.387709
0.743365
0.500751
0.569713
0.589203
0.677198
0.670688
0.497026
0.442122
0.473442
0.521246
0.593445
1.21253
0.592828
0.306997
0.583864
0.556344
0.75952
0.429064
0.768971
0.474893
0.789431
0.57565
0.318626
0.919324
0.695919
1.08164
0.959429
0.791857
0.599811
0.541303
0.658643
0.806746
0.67305
0.839021
0.605082
0.526791
0.689104
0.5947
0.74984
0.497925
0.640817
0.535191
0.692931
1.23915
0.648118
0.638623
0.610015
0.746473
0.33146
0.579466
0.721598
0.883042
0.472914
0.50749
0.66466
0.605353
0.381496
1.01321
0.589246
0.88717
0.57175
0.753032
0.861285
0.998453
1.00812
0.534603
0.382788
0.525181
0.821243
0.864726
1.08903
0.937777
0.805072
0.522612
0.954847
0.864616
1.747
1.54725

## Sheet: Sup 4C
vRNA (Intensity per µm3)	Infected Cells	Uninfected Cells
3.08775	3.63606
35.3836	20.7791
4.47151	21.3233
11.6392	4.26098
17.7759	19.4531
1.35001	10.9154
0.832167		14.3858
2.43469	14.7379
5.61748	12.8332
3.79956	1.54777
5.6604	1.97266
1.20626		19.2028
5.06912	2.1575
3.70792	1.67055
3.48752	2.31898
2.70369	0.916072
8.49384	12.3987
27.7249	14.2692
1.37098	2.67819
13.03	11.8462
14.7994	15.059
3.96802	8.51548
12.988	9.97452
3.62011	11.5626
3.34905	12.1855
6.31245	5.24881
8.12784	2.2732
17.0267	10.6199
10.9686	13.9207
14.9891	9.0526
2.85277	1.02891
9.82298	18.3333
2.5577	16.5494
19.6278	9.85004
7.81016	13.2555
8.95471	15.165
18.1785	12.2391
4.45738	15.8285
0.417865		12.8794
0		0.446887
0		2.05653
0		2.95676
0		0.77382
0		7.27319
0		0.603958
0		4.03133
0		5.31775
0		1.26851
0		1.76312
0		3.41541
0		3.90409
0		1.36472
0		1.42144
0		2.18983
0		1.85516
0		3.05255
0		4.97458
0		0.279045
0		2.38186
0		3.05524
0		1.36147
0		6.39745
0		3.78022
0		6.40725
0		3.31409
0		2.58849
0		1.46779
0.00293672		1.58583
0.00291285		3.41968
0.00235711		5.34121
0.00121451		5.13009
0.00293672		2.70766
0.003445		3.63103
0.00131721		5.20824
0.00416605		4.09523
0.00240457		2.43342
0.00519247		5.40796
0.00823633		2.05908
0.00634124		5.29494
0.00617725		4.14081
0.0113141		3.5036
0.00580995		3.21484
0.00859873		4.78089
0.00796178		3.90127
0.00881017		5.35365
0.0172665		4.50225
0.0136488		3.53162
0.0111963		3.42326
0.0117469		5.46231
0.0104607		2.79302
0.0141893		3.25645
0.0194718		4.57197
0.0201281		3.53852
0.0150538		5.13635
0.0167421		4.32615
0.00963119		5.13728
0.00952873		3.95061
0.0214968		3.40725
0.00384558		3.55717
0.0258998		4.65333
0.0205571		4.23769
0.0223925		3.23012
0.0234938		3.15404
0.0150855		4.14851
0.0329033		4.49313
0.00921292		5.00466
0.0208034		4.6484
0.0295828		4.75297
0.00983086		2.80507
0.0117683		1.97839
0.00668988		3.92547
0.0325709		3.71634
0.0160664		4.99343
0.0125273		4.60503
0.0402151		7.16561
0.0221409		7.17366
0.0249436		4.45583
0.0285586		5.76364
0.0148161		1.96381
0.0243277		6.17259
0.0123933		6.35553
0.0135627		4.62487
0.0241329		7.90816
0.0545209		0.623096
0.0114258		1.04791
0.0278456		5.8383
0.0259623		5.38459
0.0310648		3.13754
0.0535746		5.64877
0.0437594		4.78892
0.066204		11.6908
0.0283291		4.34936
0.035828		5.19506
0.0511829		5.98238
0.0634455		2.9073
0.0732846		5.48413
0.0379356		5.821
0.0519643		5.64223
0.0400431		5.1761
0.0119009		3.79953
0.0439182		4.23464
0.026385		5.34504
0.0523641		4.2718
0.0573248		10.5334
0.0419041		3.74413
0.0196318		4.69593
0.0301076		2.69613
0.0308356		12.0156
0.0780413		6.8428
0.0205265		5.23798
0.0567062		7.07539
0.0539874		5.82819
0.0925893		9.22672
0.0815886		7.28622
0.0834828		3.87847
0.037549		0.901177
0.0283786		6.89956
0.0814273		6.50767
0.0552902		7.51504
0.0492143		4.15566
0.0734181		5.22737
0.0612848		5.69477
0.0957779		7.8999
0.0366423		5.5262
0.0171517		6.37917
0.0514551		6.92739
0.0696656		2.38854
0.04823		6.54034
0.102873		9.31529
0.0657603		4.97964
0.060761		8.1294
0.043656		4.34151
0.0918667		0.689001
0.0521767		5.76031
0.0381149		5.65371
0.086771		6.96967
0.0947518		6.20921
0.0458599		5.95462
0.0712244		3.96914
0.0660517		5.16004
0.0534989		4.88461
0.0192746		1.37473
0.0538189		1.82831
0.074127		5.66865
0.0271647		1.54031
0.12724		7.43348
0.0219591		3.86134
0.0712905		5.29377
0.0828394		7.35821
0.0265885		2.48536
0.117469		5.16276
0.10201		7.03872
0.0592318		6.08354
0.0212239		3.06838
0.0604159		6.7174
0.054173		6.82949
0.027464		3.89864
0.115068		6.24506
0.0942843		6.47628
0.0617725		9.87399
0.142077		7.83584
0.137341		8.38674
0.0648854		7.7665
0.0819945		6.1175
0.0645179		1.29173
0.12661		7.63972
0.0639311		7.8169
0.0796179		6.54027
0.0270604		6.34189
0.0801416		8.39916
0.0516167		6.01081
0.0870109		5.62329
0.0695171		6.81668
0.13699		5.1292
0.171214		4.28351
0.0612251		10.2121
0.0477707		5.63164
0.0887483		6.85992
0.214189		13.6302
0.0967866		5.92436
0.0977128		4.65936
0.0349094		7.13315
0.0407456		3.18729
0.101628		4.83678
0.197556		5.83629
0.119427		7.19597
0.081737		6.95581
0.081193		10.2561
0.0917198		7.05812
0.11131		6.52731
0.0999494		5.06821
0.0441065		7.01225
0.121889		20.7008
0.0832623		7.15678
0.131692		9.30754
0.0770135		6.30395
0.0908873		8.22332
0.123607		9.38336
0.212539		15.0569
0.0576543		1.02872
0.0769313		7.10406
0.195935		8.17887
0.219292		23.4056
0.159987		10.0386
0.131123		6.8775
0.065731		7.61554
0.158259		6.81612
0.0649778		4.99427
0.149454		7.21679
0.125743		8.07853
0.0944204		7.8369
0.059442		6.98972
0.126855		13.1227
0.20993		15.5152
0.16619		2.08062
0.12311		8.04
0.19141		7.80364
0.272155		22.4442
0.147417		4.06051
0.12408		8.03572
0.120418		8.97931
0.130138		8.73529
0.28249		15.065
0.0735372		6.16858
0.178105		5.64343
0.146029		8.61231
0.275844		12.3623
0.0705212		6.38258
0.0769639		7.79193
0.207425		1.39776
0.102042		7.54883
0.123916		7.5414
0.160009		5.77249
0.320385		7.39987
0.256678		18.1466
0.141543		8.40853
0.178221		7.4063
0.150296		1.82935
0.115914		7.10238
0.0336617		2.87857
0.128227		7.48869
0.222306		6.80948
0.0902207		6.39613
0.0922306		8.09944
0.0852658		5.85874
0.116496		8.78886
0.299037		0.801194
0.0923759		11.4227
0.0773886		7.66863
0.0920814		5.9359
0.103688		8.66909
0.0483123		4.21813
0.176052		8.99562
0.124524		6.65877
0.184713		11.0016
0.171031		8.15346
0.116441		8.17476
0.139265		8.31067
0.186181		8.75205
0.120769		8.2012
0.0890228		9.03581
0.155552		9.21711
0.168923		8.62189
0.10019		7.12473
0.225717		10.1268
0.109379		9.68046
0.11788		6.59663
0.17914		7.43012
0.162404		6.9313
0.39742		16.9897
0.0611369		5.17101
0.308393		6.05448
0.205374		6.16872
0.236568		8.61244
0.0936108		6.60596
0.132941		10.276
0.169586		11.5402
0.242266		9.49955
0.155584		7.10096
0.25186		8.5331
0.125882		8.9887
0.165271		9.48865
0.332689		7.33311
0.130284		9.8708
0.11652		9.3573
0.0615991		0.69058
0.201618		9.26488
0.174457		12.9847
0.282169		12.8795
0.1121		9.0039
0.182723		9.85032
0.0874272		8.73187
0.172422		5.79742
0.106516		3.62499
0.123711		8.91283
0.229477		8.75122
0.216928		11.3866
0.0977702		6.43391
0.262075		9.30202
0.256146		9.12885
0.147527		9.58469
0.224448		11.8288
0.2798		11.4104
0.0734475		4.62092
0.167468		11.8314
0.218368		9.20284
0.380956		11.7892
0.0522428		6.31303
0.212729		10.1563
0.336977		12.6928
0.235289		11.3874
0.0734934		7.02196
0.223457		9.01818
0.134449		6.60227
0.237972		8.80365
0.311995		12.0118
0.150247		8.31062
0.381194		16.0955
0.409147		19.4843
0.19268		9.46631
0.191014		9.86148
0.212442		9.36581
0.187719		9.47475
0.170872		10.0172
0.104452		2.32601
0.350855		10.5331
0.300955		11.0796
0.386619		13.1896
0.139372		9.21021
0.20114		10.7704
0.148574		10.5743
0.182931		8.27173
0.11841		0.908213
0.154459		7.5836
0.142163		9.23272
0.265691		11.8286
0.346106		9.80749
0.133438		12.5738
0.191528		12.4531
0.151609		7.32099
0.482484		14.6322
0.151091		7.00704
0.227587		8.59985
0.243679		10.8908
0.101092		5.74983
0.130052		8.21048
0.45165		10.1491
0.33133		13.8857
0.706515		17.5825
0.156516		5.44022
0.282643		10.901
0.127151		3.43307
0.201123		10.8672
0.463404		18.9245
0.439708		18.1746
0.241086		10.7785
0.124594		6.58225
0.600809		16.186
0.123759		8.4761
0.30316		10.4356
0.366498		16.8227
0.201759		9.87714
0.241005		10.6419
0.227721		4.5534
0.139847		7.76769
0.19305		7.32831
0.189922		13.0449
0.321217		9.63925
0.152995		8.28886
0.261269		11.2191
0.159983		7.79276
0.156173		13.173
0.158202		8.52295
0.212866		9.88643
0.261246		9.91029
0.335296		11.2094
0.215142		12.5979
0.291247		11.3702
0.163915		2.71334
0.200007		9.14048
0.187249		11.6146
0.275767		10.1849
0.198958		7.45938
0.188685		9.58767
0.165115		7.96058
0.429276		14.0093
0.292015		9.67806
0.240691		10.8495
0.272085		11.1233
0.262473		4.69756
0.142123		6.84029
0.159774		10.1844
0.234124		12.2037
0.190987		9.34114
0.250796		9.25683
0.410338		11.2904
0.233623		10.0458
0.254294		8.30851
0.185341		7.78571
0.210891		10.9632
0.233098		5.53651
0.19303		9.74408
0.222297		11.3127
0.237988		11.5048
0.285796		11.494
0.516894		15.8688
0.223529		13.4744
0.21852		9.50369
0.181046		9.91496
0.445514		12.9199
0.213776		11.4486
0.181352		12.0198
0.327764		10.6975
0.266203		12.7677
0.672924		20.0476
0.215557		2.21884
0.373581		11.9559
0.273375		11.074
0.174123		8.73153
0.397195		13.6308
0.135553		9.73747
0.345526		13.1659
0.378536		12.0132
0.215979		4.78405
0.22656		13.8141
0.301395		11.2225
0.268488		10.6542
0.238591		14.5816
0.1676		0.981974
0.299706		10.5424
0.235074		13.8664
0.332689		12.2178
0.213327		8.43189
0.486458		22.601
0.212414		11.2445
0.212584		1.92054
0.346445		15.0123
0.230987		9.89955
0.278184		11.3358
0.148866		7.62586
0.226066		13.0207
0.224777		10.901
0.482076		13.0379
0.210157		9.87866
0.237898		8.76927
0.446514		12.5331
0.379822		12.0047
0.25375		14.2365
0.329814		6.9526
0.284591		11.664
0.263464		13.3683
0.279573		10.3926
0.329309		11.4321
0.292149		13.3794
0.269665		8.16024
0.307467		10.6347
0.420335		22.7274
0.26024		9.33187
0.347714		11.4265
0.351557		9.91851
0.424371		11.6609
0.43803		14.1241
0.234407		9.53699
0.277667		7.73064
0.875796		19.2956
0.272906		13.0645
0.144003		9.52803
0.231287		5.34353
0.234308		11.8245
0.397155		11.6583
0.399137		11.7174
0.154932		7.44884
0.415476		12.4945
0.329995		12.8081
0.238648		13.4506
0.399462		12.2412
0.320393		12.4591
0.371621		1.16441
0.340846		13.9076
0.362862		11.1598
0.639442		17.13
0.33631		5.80178
0.256832		12.4422
0.255915		12.6268
0.369276		15.7011
0.282743		10.975
0.459533		16.4164
0.216106		8.99216
0.29892		11.3745
0.333816		9.77379
0.317805		13.4827
0.330838		10.7652
0.236313		3.40366
0.315576		9.60626
0.424305		13.337
1.15124		0.302958
0.481749		12.9124
0.364086		12.6543
0.475908		13.728
0.493755		11.8815
0.544782		12.3447
0.481676		16.2915
0.379556		12.1569
0.348155		10.7819
0.361515		15.7619
0.3774		13.9812
0.320195		12.3233
0.529382		12.8212
0.422423		15.2851
0.332998		11.6513
0.585699		14.4405
0.155111		10.7623
0.361349		14.8913
0.205043		11.1602
0.303259		6.82332
0.347313		12.7862
0.18626		10.9277
0.272763		8.23989
0.65263		17.2188
0.361959		11.6143
0.371772		12.635
0.698367		22.3127
0.256871		11.8619
0.41005		15.48
0.326361		14.3944
0.339317		9.06131
0.422049		15.1501
0.403166		14.1573
0.651069		16.8623
0.498264		14.3997
0.453643		7.9098
0.663144		13.2264
0.414338		11.0701
0.429434		10.4295
0.356205		8.02672
0.599831		2.18089
0.280464		6.60954
0.370365		12.9265
0.873936		20.6446
0.584445		12.9597
0.504282		11.6993
0.563623		18.8808
0.356926		9.92145
0.73316		21.1275
0.409903		14.0038
0.305793		12.04
0.583423		20.7673
0.328424		4.69786
0.912601		22.3891
0.346723		10.3452
0.742642		23.0192
0.440522		16.1503
0.164961		1.73164
0.348098		14.4108
0.561408		14.1781
0.481795		14.1604
0.460646		14.7787
1.83049	5.18529
0.364771		15.2035
0.455264		17.0852
0.438322		12.9095
0.908999		23.3633
0.32946		11.1609
0.381604		13.6898
0.349976		10.1813
0.384844		14.3422
0.464207		15.4209
0.376573		9.28753
0.406458		13.0969
0.657575		1.18953
0.646835		20.1946
0.475878		19.3667
0.454971		16.0057
0.308111		4.33281
0.490531		13.8038
0.339978		13.8016
0.397873		14.6402
0.323237		10.32
0.412787		12.4913
0.465989		10.0378
0.414572		13.6537
0.423976		13.9993
0.444664		15.5547
1.13396		27.6306
0.343104		11.6368
0.504452		12.4985
0.41953		14.0935
0.500181		12.7193
0.330879		11.984
0.227513		8.72489
0.515574		12.6796
0.623885		16.885
0.443941		14.937
0.588154		15.6476
0.487824		15.1803
0.504642		13.6154
0.513819		15.2544
0.47675		14.3248
0.320266		10.9076
0.375527		8.13307
0.473517		13.6503
0.448675		14.3503
0.475612		14.1468
0.484277		15.0837
0.656377		17.6705
0.450906		13.3432
0.48585		13.2326
0.591485		16.3058
1.14994		27.126
0.722418		14.7139
0.858954		23.5868
0.266933		11.0939
0.490786		16.1451
0.594032		15.3688
0.623733		15.8506
0.567339		15.2738
0.565937		15.1889
0.48119		17.5447
0.38785		7.15871
0.528062		15.0825
0.451993		12.8952
0.412022		15.6722
0.609984		15.7341
0.713933		15.011
0.387709		10.733
0.743365		17.7192
0.500751		15.0929
0.569713		14.6439
0.589203		16.1219
0.677198		15.2028
0.670688		14.0148
0.497026		12.2723
0.442122		14.1656
0.473442		14.1855
0.521246		14.6382
0.593445		14.8202
1.21253		25.7119
0.592828		14.5087
0.306997		9.75471
0.583864		14.8461
0.556344		14.7627
0.75952		19.1143
0.429064		11.3666
0.768971		14.8785
0.474893		12.6944
0.789431		19.0062
0.57565		13.226
0.318626		12.8939
0.919324		17.9298
0.695919		15.858
1.08164		22.8381
0.959429		12.7556
0.791857		16.1094
0.599811		14.7852
0.541303		12.0861
0.658643		12.3351
0.806746		13.554
0.67305		17.1811
0.839021		16.6075
0.605082		20.704
0.526791		18.6752
0.689104		4.24311
0.5947		14.7378
0.74984		14.3765
0.497925		15.493
0.640817		15.1458
0.535191		14.7509
0.692931		20.3658
1.23915		2.95296
0.648118		3.10133
0.638623		0.526951
0.610015		1.03509
0.746473		15.8647
0.33146		6.39541
0.579466		1.31947
1.747	0.604789
0.721598		0.796528
0.883042		5.62508
0.472914		12.7522
0.50749		13.3937
0.66466		1.32486
0.605353		15.8977
0.381496		8.6003
1.01321		18.5517
0.589246		11.9558
0.88717		9.43471
0.57175		18.4279
0.753032		5.19506
0.861285		1.00366
0.998453		14.6408
1.00812		1.89882
0.534603		12.5816
0.382788		13.8747
0.525181		14.0607
1.54725	7.9832
0.821243		1.32156
0.864726		15.8851
1.08903		4.68188
0.937777		18.8483
0.805072		17.9394
0.522612		8.75284
0.954847		18.1068
0.864616		21.0124

## Sheet: Unpaired t test of Sup 4C
Table Analyzed	Sup 4C
Column B	Uninfected Cells
vs.	vs.
Column A	Infected Cells
Unpaired t test
P value	0.9378
P value summary	ns
Significantly different (P < 0.05)?	No
One- or two-tailed P value?	Two-tailed
t, df	t=0.07806, df=741
How big is the difference?
Mean of column A	9.594
Mean of column B	9.528
Difference between means (B - A) ± SEM	-0.06519 ± 0.8352
95% confidence interval	-1.705 to 1.574
R squared (eta squared)	8.223e-06
F test to compare variances
F, DFn, Dfd	1.508, 38, 703
P value	0.0542
P value summary	ns
Significantly different (P < 0.05)?	No
Data analyzed
Sample size, column A	39
Sample size, column B	704
